# Supplementary material for: Development of Skimmed Goat Milk Functional Ingredient Enriched with Grape Pomace Seed and Agrocybe aegerita Extracts: Optimization, Characterization and Application in Dehydrated Foods
Source: Foods. 2026 Jul 6;15(13):2397. doi: 10.3390/foods15132397 (PMC13361018; doi:10.3390/foods15132397)
Supplement: Supplementary file 1 [file foods-15-02397-s001.zip]

Archive with 1 entries (1 files):
- foods-4372679-supplementary.pdf
